# Supplementary material for: Trichoplax adhaerens reveals a network of nuclear receptors sensitive to 9-cis-retinoic acid at the base of metazoan evolution
Source: PeerJ. 2017 Sep 29;5:e3789. doi: 10.7717/peerj.3789 (PMC5624297; doi:10.7717/peerj.3789)
Supplement: File S2 — ClustalO alignments of HNF4, COUP-TF and ERR sequences from selected species. [file peerj-05-3789-s002.zip]

Archive with 31 entries (30 files):
- COUP/clustalo-I20160922-110957-0858-69147792-es.clustal
- COUP/COUP alignment.eps
- COUP/COUP sequences.docx
- COUP/COUP.aln
- COUP/phylo neighbour joining blosum62.eps
- COUP/pim.txt
- ERR/23.09/
- ERR/23.09/1-s2.0-S0006291X08015970-main.pdf
- ERR/23.09/clustalo-I20160922-103021-0573-15216121-pg.clustal
- ERR/23.09/ERR alignment.eps
- ERR/23.09/ERR alignment.jvp
- ERR/23.09/ERR sequences.docx
- ERR/23.09/ERR.aln
- ERR/23.09/neighbour joining BLOSUM62.eps
- ERR/23.09/phylogenetics neighbour joining%identity.eps
- ERR/23.09/pim.txt
- ERR/clustalo-I20160924-145922-0503-27865745-es.clustal
- ERR/ERR alignment.eps
- ERR/err jalview project.jvp
- ERR/ERR.zip
- ERR/jalview err.aln
- ERR/phylo average dist blosum62.eps
- ERR/phylo neigh joining blosum 62.eps
- ERR/pim err.txt
- ERR/sequences ERR.txt
- HNF4/clustalo-I20160922-105633-0514-5484163-pg.clustal
- HNF4/HNF4 alignment.eps
- HNF4/HNF4 sequences.docx
- HNF4/HNF4.aln
- HNF4/phylo neighbour joining BLOSUM62.eps
- HNF4/pim.txt
