# Supplementary material for: Trichoplax adhaerens reveals a network of nuclear receptors sensitive to 9-cis-retinoic acid at the base of metazoan evolution
Source: PeerJ. 2017 Sep 29;5:e3789. doi: 10.7717/peerj.3789 (PMC5624297; doi:10.7717/peerj.3789)
Supplement: File S2 — ClustalO alignments of HNF4, COUP-TF and ERR sequences from selected species. [file peerj-05-3789-s002.zip › COUP/clustalo-I20160922-110957-0858-69147792-es.clustal]

CLUSTAL O(1.2.2) multiple sequence alignment


TaCOUP                      ------------------------------------------------------------
sp|P16376|7UP2_DROME        MCASPSTAPGFFNPRPQSGAELSAFDIGLSRSMGLGVPPHSAWHEPPASLGGHLHAASAG
tr|Q91720|Q91720_XENLA      --------------------------------MA---MVVNPWQEDIPGVPGSQMNN---
sp|P24468|COT2_HUMAN        --------------------------------MA---MVVSTWRDPQDEVPGSQGSQ---
sp|P10589|COT1_HUMAN        --------------------------------MA---MVVSSWRDPQDDVAGGNPGG---
                                                                                        

TaCOUP                      ------------------------------------------------------------
sp|P16376|7UP2_DROME        PGTTTGSVATGGGGTTPSSVASQQSAVIKQDLSCPSLNQAGSGHHPGIKEDLSSSLPSAN
tr|Q91720|Q91720_XENLA      PPGLCN------------------------------------------------------
sp|P24468|COT2_HUMAN        ASQ------------AP-------------------------------------------
sp|P10589|COT1_HUMAN        PNPAAQAARGGGGGAGE-------------------------------------------
                                                                                        

TaCOUP                      --------------------------------------------------MSTRSS--EY
sp|P16376|7UP2_DROME        GGSAGGHHSGSGSGSGSGVNPGHGSDMLPLIKGHGQDMLTSIKGQPTGCGSTTPSSQANS
tr|Q91720|Q91720_XENLA      -------------------QDPGGTPQTPTTPKGGIPG-------------QDPVH----
sp|P24468|COT2_HUMAN        ------PV----------PGPPPGAPHTPQTPGQGGPA-------------STPAQTAAG
sp|P10589|COT1_HUMAN        ------QQ----------QQAGSGAPHTPQTPGQPGAP-------------ATPGTAGDK
                                                                                        

TaCOUP                      IDSPTAAAKDETKSLSKELCCLICGDRSNGRHYGVISCEGCKGFFKRSVRRNMKYACTCS
sp|P16376|7UP2_DROME        SHSQ-SSNSGSQIDSKQNIECVVCGDKSSGKHYGQFTCEGCKSFFKRSVRRNLTYSCRGS
tr|Q91720|Q91720_XENLA      ----------SGDKGVPNVDCLVCGDKSSGKHYGQFTCEGCKSFFKRSVRRNLTYTCRSN
sp|P24468|COT2_HUMAN        GQGGPGGPGSDKQQQQQHIECVVCGDKSSGKHYGQFTCEGCKSFFKRSVRRNLSYTCRAN
sp|P10589|COT1_HUMAN        GQGPPG---S--GQSQQHIECVVCGDKSSGKHYGQFTCEGCKSFFKRSVRRNLTYTCRAN
                                         .   .: *::***:*.*:*** ::*****.*********:.*:*  .

TaCOUP                      ANACKITKANRNQCQFCRLQKCFKVGMRKEAVQKERHTSTIRADRNS-G-------KTEK
sp|P16376|7UP2_DROME        -RNCPIDQHHRNQCQYCRLKKCLKMGMRREAVQRGRVPPTQPGLAGMHGQYQIANGDPMG
tr|Q91720|Q91720_XENLA      -RDCPIDQHHRNQCQYCRLKKCLKVGMRRE-VQRGRMSHPQTS----PGQYTLNNVDP--
sp|P24468|COT2_HUMAN        -RNCPIDQHHRNQCQYCRLKKCLKVGMRREAVQRGRMPPTQPT----HGQFALTNGDP--
sp|P10589|COT1_HUMAN        -RNCPIDQHHRNQCQYCRLKKCLKVGMRREAVQRGRMPPTQPN----PGQYALTNGDP--
                             . * * : .*****:***:**:*:***:* **: *            *       .   

TaCOUP                      EMTPDSETAINSLIKNLVAAETLVLSSR--SLQLQSGFIGFEAICQSSMRILYSVVEWTV
sp|P16376|7UP2_DROME        IAGFNGHSYLSSYISLLLRAEPYPTSRYG-QCMQPNNIMGIDNICELAARLLFSAVEWAK
tr|Q91720|Q91720_XENLA      ---YNGHSYLTGFISLLLRAEPYPTSRYGAQCLQPNNIMGIENICELAARLLFSAIEWAK
sp|P24468|COT2_HUMAN        ---LNCHSYLSGYISLLLRAEPYPTSRFGSQCMQPNNIMGIENICELAARMLFSAVEWAR
sp|P10589|COT1_HUMAN        ---LNGHCYLSGYISLLLRAEPYPTSRYGSQCMQPNNIMGIENICELAARLLFSAVEWAR
                                : .  :.. *. *: **    *    .    . ::*:: **: : *:*:*.:**: 

TaCOUP                      KLPYFSEMTSCTDQMTLLRSCWSELFILNAAQWSPPLNMFPYSTTSNFY-----LTHPQE
sp|P16376|7UP2_DROME        NIPFFPELQ-VTDQVALLRLVWSELFVLNASQCSMPLHVAPLLAAAGLHASPMAADRVVA
tr|Q91720|Q91720_XENLA      NIPFFPDFQ-LSDQVSLLRMTWSELFVLNAAQCSMPLHVAPLLARAGLHASPMSADRVVA
sp|P24468|COT2_HUMAN        NIPFFPDLQ-ITDQVALLRLTWSELFVLNAAQCSMPLHVAPLLAAAGLHASPMSADRVVA
sp|P10589|COT1_HUMAN        NIPFFPDLQ-ITDQVSLLRLTWSELFVLNAAQCSMPLHVAPLLAAAGLHASPMSADRVVA
                            ::*:* ::   :**::***  *****:***:* * **.: *  : : ::       :   

TaCOUP                      VMHHICLFQEAIVKLKKRFIDTTEFSCLKALILFNPDVRGLVNPNYVEYIQENIQC----
sp|P16376|7UP2_DROME        FMDHIRIFQEQVEKLKALHVDSAEYSCLKAIVLFTTGKLLDILYKDVPALLTKVSALLGK
tr|Q91720|Q91720_XENLA      FMDHIRIFQEQVEKLKALHVDSAEYSCLKAIALFTPDAVGLSDIGHVESIQEKSQC----
sp|P24468|COT2_HUMAN        FMDHIRIFQEQVEKLKALHVDSAEYSCLKAIVLFTSDACGLSDVAHVESLQEKSQC----
sp|P10589|COT1_HUMAN        FMDHIRIFQEQVEKLKALHVDSAEYSCLKAIVLFTSDACGLSDAAHIESLQEKSQC----
                            .*.** :*** : ***  .:*::*:*****: **.           :  :  : ..    

TaCOUP                      ---------------ALKQHVKSQYPDQPSRFGYLLLRLLMLRSISSKVIEEIFFTSVLC
sp|P16376|7UP2_DROME        GSTASNDDVLAVVRDHLDELNRQEQESQAQQQAPL--HLA------------AFMNCVAG
tr|Q91720|Q91720_XENLA      ---------------ALEEYVRNQYPNQPTRFGRLLLRLPSLRIVSAPVIEQLFFVRLVG
sp|P24468|COT2_HUMAN        ---------------ALEEYVRSQYPNQPTRFGKLLLRLPSLRTVSSSVIEQLFFVRLVG
sp|P10589|COT1_HUMAN        ---------------ALEEYVRSQYPNQPSRFGKLLLRLPSLRTVSSSVIEQLFFVRLVG
                                            *.:  :.:  .*  : . *  :*              *:  :  

TaCOUP                      RRSIDIFLCEAMESVKRA*-----------------------------------------
sp|P16376|7UP2_DROME        VEAAVQQAEQAQVPTSSASASVSAPLVPSAGSAFSSCQAKSAGSEMDLLASLYAQAQATP
tr|Q91720|Q91720_XENLA      KTPIETLIRDML----LSGSSFNWPYMPMQ------------------------------
sp|P24468|COT2_HUMAN        KTPIETLIRDML----LSGSSFNWPYMAIQ------------------------------
sp|P10589|COT1_HUMAN        KTPIETLIRDML----LSGSSFNWPYMSIQ------CS----------------------
                                     :       :                                          

TaCOUP                      ------------------------------------------------------------
sp|P16376|7UP2_DROME        PSSGGGDASGHNNSSGLGASLPTQSQSGSSSRNLTASPLSTSLATAPAPASASAPAPVPT
tr|Q91720|Q91720_XENLA      ------------------------------------------------------------
sp|P24468|COT2_HUMAN        ------------------------------------------------------------
sp|P10589|COT1_HUMAN        ------------------------------------------------------------
                                                                                        

TaCOUP                      ------------------------------------------------------------
sp|P16376|7UP2_DROME        SSVAQVPVPAPVPVTSSASSSSLGGGAYQTPSAAAAAAAMFHYQTPPRAAFGSAFDMFHH
tr|Q91720|Q91720_XENLA      ------------------------------------------------------------
sp|P24468|COT2_HUMAN        ------------------------------------------------------------
sp|P10589|COT1_HUMAN        ------------------------------------------------------------
                                                                                        

TaCOUP                      --------------------------------------------
sp|P16376|7UP2_DROME        STPFGVGVGHAHALAHSSGSGSASFGSPSYRYSPYSLAGSRWQL
tr|Q91720|Q91720_XENLA      --------------------------------------------
sp|P24468|COT2_HUMAN        --------------------------------------------
sp|P10589|COT1_HUMAN        --------------------------------------------
                                                                        
