# Supplementary material for: Trichoplax adhaerens reveals a network of nuclear receptors sensitive to 9-cis-retinoic acid at the base of metazoan evolution
Source: PeerJ. 2017 Sep 29;5:e3789. doi: 10.7717/peerj.3789 (PMC5624297; doi:10.7717/peerj.3789)
Supplement: File S2 — ClustalO alignments of HNF4, COUP-TF and ERR sequences from selected species. [file peerj-05-3789-s002.zip › COUP/COUP.aln]

CLUSTAL

TaCOUP/1-353     ------------------------------------------------------------
COT1_HUMAN/1-423 --------------------------------MA---MVVSSWRDPQDDVAGGNPGG---
COT2_HUMAN/1-414 --------------------------------MA---MVVSTWRDPQDEVPGSQGSQ---
COUP_XENLA/1-397 --------------------------------MA---MVVNPWQEDIPGVPGSQMNN---
7UP2_DROME/1-746 MCASPSTAPGFFNPRPQSGAELSAFDIGLSRSMGLGVPPHSAWHEPPASLGGHLHAASAG

TaCOUP/1-353     ------------------------------------------------------------
COT1_HUMAN/1-423 PNPAAQAARGGGGGAGE-------------------------------------------
COT2_HUMAN/1-414 ASQ------------AP-------------------------------------------
COUP_XENLA/1-397 PPGLCN------------------------------------------------------
7UP2_DROME/1-746 PGTTTGSVATGGGGTTPSSVASQQSAVIKQDLSCPSLNQAGSGHHPGIKEDLSSSLPSAN

TaCOUP/1-353     --------------------------------------------------MSTRSS--EY
COT1_HUMAN/1-423 ------QQ----------QQAGSGAPHTPQTPGQPGAP-------------ATPGTAGDK
COT2_HUMAN/1-414 ------PV----------PGPPPGAPHTPQTPGQGGPA-------------STPAQTAAG
COUP_XENLA/1-397 -------------------QDPGGTPQTPTTPKGGIPG-------------QDPVH----
7UP2_DROME/1-746 GGSAGGHHSGSGSGSGSGVNPGHGSDMLPLIKGHGQDMLTSIKGQPTGCGSTTPSSQANS

TaCOUP/1-353     IDSPTAAAKDETKSLSKELCCLICGDRSNGRHYGVISCEGCKGFFKRSVRRNMKYACTCS
COT1_HUMAN/1-423 GQGPPG---S--GQSQQHIECVVCGDKSSGKHYGQFTCEGCKSFFKRSVRRNLTYTCRAN
COT2_HUMAN/1-414 GQGGPGGPGSDKQQQQQHIECVVCGDKSSGKHYGQFTCEGCKSFFKRSVRRNLSYTCRAN
COUP_XENLA/1-397 ----------SGDKGVPNVDCLVCGDKSSGKHYGQFTCEGCKSFFKRSVRRNLTYTCRSN
7UP2_DROME/1-746 SHSQ-SSNSGSQIDSKQNIECVVCGDKSSGKHYGQFTCEGCKSFFKRSVRRNLTYSCRGS

TaCOUP/1-353     ANACKITKANRNQCQFCRLQKCFKVGMRKEAVQKERHTSTIRADRNS-G-------KTEK
COT1_HUMAN/1-423 -RNCPIDQHHRNQCQYCRLKKCLKVGMRREAVQRGRMPPTQPN----PGQYALTNGDP--
COT2_HUMAN/1-414 -RNCPIDQHHRNQCQYCRLKKCLKVGMRREAVQRGRMPPTQPT----HGQFALTNGDP--
COUP_XENLA/1-397 -RDCPIDQHHRNQCQYCRLKKCLKVGMRRE-VQRGRMSHPQTS----PGQYTLNNVDP--
7UP2_DROME/1-746 -RNCPIDQHHRNQCQYCRLKKCLKMGMRREAVQRGRVPPTQPGLAGMHGQYQIANGDPMG

TaCOUP/1-353     EMTPDSETAINSLIKNLVAAETLVLSSR--SLQLQSGFIGFEAICQSSMRILYSVVEWTV
COT1_HUMAN/1-423 ---LNGHCYLSGYISLLLRAEPYPTSRYGSQCMQPNNIMGIENICELAARLLFSAVEWAR
COT2_HUMAN/1-414 ---LNCHSYLSGYISLLLRAEPYPTSRFGSQCMQPNNIMGIENICELAARMLFSAVEWAR
COUP_XENLA/1-397 ---YNGHSYLTGFISLLLRAEPYPTSRYGAQCLQPNNIMGIENICELAARLLFSAIEWAK
7UP2_DROME/1-746 IAGFNGHSYLSSYISLLLRAEPYPTSRYG-QCMQPNNIMGIDNICELAARLLFSAVEWAK

TaCOUP/1-353     KLPYFSEMTSCTDQMTLLRSCWSELFILNAAQWSPPLNMFPYSTTSNFY-----LTHPQE
COT1_HUMAN/1-423 NIPFFPDLQ-ITDQVSLLRLTWSELFVLNAAQCSMPLHVAPLLAAAGLHASPMSADRVVA
COT2_HUMAN/1-414 NIPFFPDLQ-ITDQVALLRLTWSELFVLNAAQCSMPLHVAPLLAAAGLHASPMSADRVVA
COUP_XENLA/1-397 NIPFFPDFQ-LSDQVSLLRMTWSELFVLNAAQCSMPLHVAPLLARAGLHASPMSADRVVA
7UP2_DROME/1-746 NIPFFPELQ-VTDQVALLRLVWSELFVLNASQCSMPLHVAPLLAAAGLHASPMAADRVVA

TaCOUP/1-353     VMHHICLFQEAIVKLKKRFIDTTEFSCLKALILFNPDVRGLVNPNYVEYIQENIQC----
COT1_HUMAN/1-423 FMDHIRIFQEQVEKLKALHVDSAEYSCLKAIVLFTSDACGLSDAAHIESLQEKSQC----
COT2_HUMAN/1-414 FMDHIRIFQEQVEKLKALHVDSAEYSCLKAIVLFTSDACGLSDVAHVESLQEKSQC----
COUP_XENLA/1-397 FMDHIRIFQEQVEKLKALHVDSAEYSCLKAIALFTPDAVGLSDIGHVESIQEKSQC----
7UP2_DROME/1-746 FMDHIRIFQEQVEKLKALHVDSAEYSCLKAIVLFTTGKLLDILYKDVPALLTKVSALLGK

TaCOUP/1-353     ---------------ALKQHVKSQYPDQPSRFGYLLLRLLMLRSISSKVIEEIFFTSVLC
COT1_HUMAN/1-423 ---------------ALEEYVRSQYPNQPSRFGKLLLRLPSLRTVSSSVIEQLFFVRLVG
COT2_HUMAN/1-414 ---------------ALEEYVRSQYPNQPTRFGKLLLRLPSLRTVSSSVIEQLFFVRLVG
COUP_XENLA/1-397 ---------------ALEEYVRNQYPNQPTRFGRLLLRLPSLRIVSAPVIEQLFFVRLVG
7UP2_DROME/1-746 GSTASNDDVLAVVRDHLDELNRQEQESQAQQQAPL--HLA------------AFMNCVAG

TaCOUP/1-353     RRSIDIFLCEAMESVKRA*-----------------------------------------
COT1_HUMAN/1-423 KTPIETLIRDML----LSGSSFNWPYMSIQ------CS----------------------
COT2_HUMAN/1-414 KTPIETLIRDML----LSGSSFNWPYMAIQ------------------------------
COUP_XENLA/1-397 KTPIETLIRDML----LSGSSFNWPYMPMQ------------------------------
7UP2_DROME/1-746 VEAAVQQAEQAQVPTSSASASVSAPLVPSAGSAFSSCQAKSAGSEMDLLASLYAQAQATP

TaCOUP/1-353     ------------------------------------------------------------
COT1_HUMAN/1-423 ------------------------------------------------------------
COT2_HUMAN/1-414 ------------------------------------------------------------
COUP_XENLA/1-397 ------------------------------------------------------------
7UP2_DROME/1-746 PSSGGGDASGHNNSSGLGASLPTQSQSGSSSRNLTASPLSTSLATAPAPASASAPAPVPT

TaCOUP/1-353     ------------------------------------------------------------
COT1_HUMAN/1-423 ------------------------------------------------------------
COT2_HUMAN/1-414 ------------------------------------------------------------
COUP_XENLA/1-397 ------------------------------------------------------------
7UP2_DROME/1-746 SSVAQVPVPAPVPVTSSASSSSLGGGAYQTPSAAAAAAAMFHYQTPPRAAFGSAFDMFHH

TaCOUP/1-353     --------------------------------------------
COT1_HUMAN/1-423 --------------------------------------------
COT2_HUMAN/1-414 --------------------------------------------
COUP_XENLA/1-397 --------------------------------------------
7UP2_DROME/1-746 STPFGVGVGHAHALAHSSGSGSASFGSPSYRYSPYSLAGSRWQL
