# Supplementary material for: Trichoplax adhaerens reveals a network of nuclear receptors sensitive to 9-cis-retinoic acid at the base of metazoan evolution
Source: PeerJ. 2017 Sep 29;5:e3789. doi: 10.7717/peerj.3789 (PMC5624297; doi:10.7717/peerj.3789)
Supplement: File S2 — ClustalO alignments of HNF4, COUP-TF and ERR sequences from selected species. [file peerj-05-3789-s002.zip › COUP/pim.txt]

#
#
#  Percent Identity  Matrix - created by Clustal2.1 
#
#

     1: TaCOUP                  100.00   34.93   42.41   42.26   42.90
     2: sp|P16376|7UP2_DROME     34.93  100.00   60.47   62.81   62.65
     3: tr|Q91720|Q91720_XENLA   42.41   60.47  100.00   79.44   79.24
     4: sp|P24468|COT2_HUMAN     42.26   62.81   79.44  100.00   88.75
     5: sp|P10589|COT1_HUMAN     42.90   62.65   79.24   88.75  100.00
