# Supplementary material for: Trichoplax adhaerens reveals a network of nuclear receptors sensitive to 9-cis-retinoic acid at the base of metazoan evolution
Source: PeerJ. 2017 Sep 29;5:e3789. doi: 10.7717/peerj.3789 (PMC5624297; doi:10.7717/peerj.3789)
Supplement: File S2 — ClustalO alignments of HNF4, COUP-TF and ERR sequences from selected species. [file peerj-05-3789-s002.zip › ERR/23.09/clustalo-I20160922-103021-0573-15216121-pg.clustal]

CLUSTAL O(1.2.2) multiple sequence alignment


tr|Q9VSE9|Q9VSE9_DROME      -----------------------MS------DGVSILHIKQEVDTPSASCFSPSSKSTAT
TaERR                       ------------------------------------------------------------
sp|P62508|ERR3_HUMAN        MDSVELCLPESFSLHYEEELLCRMSNKDRHIDSSCSSFIKTEPSSPASLTDSVNH-----
sp|O95718|ERR2_HUMAN        -----------------------MSSDDRHLGSSCGSFIKTEPSSPSSGIDALSH-----
sp|P11474|ERR1_HUMAN        -----------------------MSSQV---VGIEPLYIKAEPASPDSPKG---------
tr|A0JM86|A0JM86_XENTR      -----------------------MSS-R---DRRPDLCIKAEPGTPESIGR---------
                                                                                        

tr|Q9VSE9|Q9VSE9_DROME      QSGTNGLKSSPSVSPERQLCSSTTSLSCDLHNVSLSNDGDSLKGSGTSGGNGGGGG--GG
TaERR                       ------------------------------------------------------------
sp|P62508|ERR3_HUMAN        --------HSPGGSSDA---SGSYSSTMNGHQNGLD-SPPLYPSAPILGGSGPVRK-LYD
sp|O95718|ERR2_HUMAN        --------HSPSGSSDA---SGGFGLALGTHANGLD-SPPMFAGAGL--GGTPCRK-SYE
sp|P11474|ERR1_HUMAN        --------SSETETEPP---VALA----------PG-PA----------PTRCLPGHKEE
tr|A0JM86|A0JM86_XENTR      --------RSPSGSSDS---SGHG----------PD-PP----------GQRCCRDEE--
                                                                                        

tr|Q9VSE9|Q9VSE9_DROME      TSGGNATNASAGAGSGSVRDELRRLCLVCGDVASGFHYGVASCEACKAFFKRTIQGNIEY
TaERR                       ------------------------------------------------------------
sp|P62508|ERR3_HUMAN        DCSSTIVEDPQTKCEYMLNSMPKRLCLVCGDIASGYHYGVASCEACKAFFKRTIQGNIEY
sp|O95718|ERR2_HUMAN        DCASGIMEDSAIKCEYMLNAIPKRLCLVCGDIASGYHYGVASCEACKAFFKRTIQGNIEY
sp|P11474|ERR1_HUMAN        EDGEGAGPGEQGGGKLVLSSLPKRLCLVCGDVASGYHYGVASCEACKAFFKRTIQGSIEY
tr|A0JM86|A0JM86_XENTR      ------QDDVSGRGKYVLNSIPKRLCLVCGDVASGYHYGVASCEACKAFFKRTIQGNIEY
                                                                                        

tr|Q9VSE9|Q9VSE9_DROME      TCPANNECEINKRRRKACQACRFQKCLLMGMLKEGVRLDRVRGGRQKYRRNPVSNSYQTM
TaERR                       ------------------------------------------------------------
sp|P62508|ERR3_HUMAN        SCPATNECEITKRRRKSCQACRFMKCLKVGMLKEGVRLDRVRGGRQKYKRRIDAENSPYL
sp|O95718|ERR2_HUMAN        SCPATNECEITKRRRKSCQACRFMKCLKVGMLKEGVRLDRVRGGRQKYKRRLDSESSPYL
sp|P11474|ERR1_HUMAN        SCPASNECEITKRRRKACQACRFTKCLRVGMLKEGVRLDRVRGGRQKYKRRPEVDPLPFP
tr|A0JM86|A0JM86_XENTR      SCPASNECEITKRRRKACQACRFTKCLRVGMLKEGVRLDRVRGGRQKYKRRPEGEILQYT
                                                                                        

tr|Q9VSE9|Q9VSE9_DROME      QLLYQSNTT--------SLCDVKILEVLNSYEPDALSVQTPPPQVHTTSITNDEASSSSG
TaERR                       ---------------------NDVIKKLLEAEPPMLPACPD-P-----------------
sp|P62508|ERR3_HUMAN        NPQLVQP---------AKKPYNKIVSHLLVAEPEKIYAMPD-P-----------------
sp|O95718|ERR2_HUMAN        SLQISPP---------AKKPLTKIVSYLLVAEPDKLYAMPP-P-----------------
sp|P11474|ERR1_HUMAN        GPFPAGPLAVAGGPRKTAAPVNALVSHLLVVEPEKLYAMPD-P-----------------
tr|A0JM86|A0JM86_XENTR      SGGPAQQA--SATVVKKQTPVNAVVSHLLVAEPDKLFAMPD-P-----------------
                                                   ::. *   **  : .    *                 

tr|Q9VSE9|Q9VSE9_DROME      SIKLESSVVTPNGTCIFQNNNNNDPNEILSVLSDIYDKELVSVIGWAKQIPGFIDLPLND
TaERR                       -------------------EAEDSGIRTITIICEMVERELVMVIDWAKRIPGYTSLCLND
sp|P62508|ERR3_HUMAN        -------------------TVPDSDIKALTTLCDLADRELVVIIGWAKHIPGFSTLSLAD
sp|O95718|ERR2_HUMAN        -------------------GMPEGDIKALTTLCDLADRELVVIIGWAKHIPGFSSLSLGD
sp|P11474|ERR1_HUMAN        -------------------AGPDGHLPAVATLCDLFDREIVVTISWAKSIPGFSSLSLSD
tr|A0JM86|A0JM86_XENTR      -------------------ALPDGYLKSMSTLCDLADREIVIIISWAKNIPGFSSLSLSD
                                                  :     :: :.:: ::*:*  * *** ***:  * * *

tr|Q9VSE9|Q9VSE9_DROME      QMKLLQVSWAEILTLQLTFRSLPFNGKLCFATDVWMDEHLAKECGYTEFYYHCVQIAQRM
TaERR                       QVVLLQASWLEVFMIDLAFRSMPYDNKLVYACDMVMGHKQSRAAGLDEINRHAFELVTKY
sp|P62508|ERR3_HUMAN        QMSLLQSAWMEILILGVVYRSLSFEDELVYADDYIMDEDQSKLAGLLDLNNAILQLVKKY
sp|O95718|ERR2_HUMAN        QMSLLQSAWMEILILGIVYRSLPYDDKLVYAEDYIMDEEHSRLAGLLELYRAILQLVRRY
sp|P11474|ERR1_HUMAN        QMSVLQSVWMEVLVLGVAQRSLPLQDELAFAEDLVLDEEGARAAGLGELGAALLQLVRRL
tr|A0JM86|A0JM86_XENTR      QMSLLQSVWMEVLLLGVVFRSLPYEDEVVFAEDFVLDEESSRSARLTDLCSCILHLVRKY
                            *: :**  * *:: : :. **:  : :: :* *  : .. :: .   ::    ..:. : 

tr|Q9VSE9|Q9VSE9_DROME      ERISPRREEYYLLKALLLANCDIL-LDDQSSLRAFRDTILNSLNDVVYLLRH---SSAVS
TaERR                       RSISMDKQEFACLKAIALVNSDSRNLTDVSRVESVQGTLYLALQRYTLLNYP----EQPL
sp|P62508|ERR3_HUMAN        KSMKLEKEEFVTLKAIALANSDSMHIEDVEAVQKLQDVLHEALQDYEAGQHM----EDPR
sp|O95718|ERR2_HUMAN        KKLKVEKEEFVTLKALALANSDSMYIEDLEAVQKLQDLLHEALQDYELSQRH----EEPW
sp|P11474|ERR1_HUMAN        QALRLEREEYVLLKALALANSDSVHIEDAEAVEQLREALHEALLEYEAGRAGPGGGAERR
tr|A0JM86|A0JM86_XENTR      RTLRVEKEEYVMLKALTLTNSDSVHIEDPDAVLRLRDALQEALSEYESGRHP----EEPC
                            . :   ::*:  ***: *.*.*   : * . :  .:  :  :*                 

tr|Q9VSE9|Q9VSE9_DROME      HQQQLLLLLPSLRQADDILRRFWRGIARDEVITMKKLFLEMLEPLAR-------------
TaERR                       RFAQLLMTLPELKAISSRGIEKLFSIKVAGEVPMYNLLLEMLEA----------------
sp|P62508|ERR3_HUMAN        RAGKMLMTLPLLRQTSTKAVQHFYNIKLEGKVPMHKLFLEMLEAKV--------------
sp|O95718|ERR2_HUMAN        RTGKLLLTLPLLRQTAAKAVQHFYSVKLQGKVPMHKLFLEMLEAKVGQEQLRGSPKDERM
sp|P11474|ERR1_HUMAN        RAGRLLLTLPLLRQTAGKVLAHFYGVKLEGKVPMHKLFLEMLEAMMD-------------
tr|A0JM86|A0JM86_XENTR      RDGKLLLTLPLLRQTAGRVLQHFHALREEGAVPMHKLFLEMLEAMMD-------------
                            :  ::*: ** *:            :     : * :*:*****                 

tr|Q9VSE9|Q9VSE9_DROME      ------------------------------------------------------------
TaERR                       ------------------------------------------------------------
sp|P62508|ERR3_HUMAN        ------------------------------------------------------------
sp|O95718|ERR2_HUMAN        SSHDGKCPFQSAAFTSRDQSNSPGIPNPRPSSPTPLNERGRQISPSTRTPGGQGKHLWLT
sp|P11474|ERR1_HUMAN        ------------------------------------------------------------
tr|A0JM86|A0JM86_XENTR      ------------------------------------------------------------
                                                                                        

tr|Q9VSE9|Q9VSE9_DROME      -
TaERR                       -
sp|P62508|ERR3_HUMAN        -
sp|O95718|ERR2_HUMAN        M
sp|P11474|ERR1_HUMAN        -
tr|A0JM86|A0JM86_XENTR      -
                             
