# Supplementary material for: Trichoplax adhaerens reveals a network of nuclear receptors sensitive to 9-cis-retinoic acid at the base of metazoan evolution
Source: PeerJ. 2017 Sep 29;5:e3789. doi: 10.7717/peerj.3789 (PMC5624297; doi:10.7717/peerj.3789)
Supplement: File S2 — ClustalO alignments of HNF4, COUP-TF and ERR sequences from selected species. [file peerj-05-3789-s002.zip › ERR/23.09/ERR.aln]

CLUSTAL

TaERR/1-222          ------------------------------------------------------------
ERR1_HUMAN/1-423     -----------------------MSSQV---VGIEPLYIKAEPASPDSPKG---------
ERR2_HUMAN/1-508     -----------------------MSSDDRHLGSSCGSFIKTEPSSPSSGIDALSH-----
ERR3_HUMAN/1-458     MDSVELCLPESFSLHYEEELLCRMSNKDRHIDSSCSSFIKTEPSSPASLTDSVNH-----
ERR_Xenopus/1-408    -----------------------MSS-R---DRRPDLCIKAEPGTPESIGR---------
ERR_Drosophila/1-484 -----------------------MS------DGVSILHIKQEVDTPSASCFSPSSKSTAT

TaERR/1-222          ------------------------------------------------------------
ERR1_HUMAN/1-423     --------SSETETEPP---VALA----------PG-PA----------PTRCLPGHKEE
ERR2_HUMAN/1-508     --------HSPSGSSDA---SGGFGLALGTHANGLD-SPPMFAGAGL--GGTPCRK-SYE
ERR3_HUMAN/1-458     --------HSPGGSSDA---SGSYSSTMNGHQNGLD-SPPLYPSAPILGGSGPVRK-LYD
ERR_Xenopus/1-408    --------RSPSGSSDS---SGHG----------PD-PP----------GQRCCRDEE--
ERR_Drosophila/1-484 QSGTNGLKSSPSVSPERQLCSSTTSLSCDLHNVSLSNDGDSLKGSGTSGGNGGGGG--GG

TaERR/1-222          ------------------------------------------------------------
ERR1_HUMAN/1-423     EDGEGAGPGEQGGGKLVLSSLPKRLCLVCGDVASGYHYGVASCEACKAFFKRTIQGSIEY
ERR2_HUMAN/1-508     DCASGIMEDSAIKCEYMLNAIPKRLCLVCGDIASGYHYGVASCEACKAFFKRTIQGNIEY
ERR3_HUMAN/1-458     DCSSTIVEDPQTKCEYMLNSMPKRLCLVCGDIASGYHYGVASCEACKAFFKRTIQGNIEY
ERR_Xenopus/1-408    ------QDDVSGRGKYVLNSIPKRLCLVCGDVASGYHYGVASCEACKAFFKRTIQGNIEY
ERR_Drosophila/1-484 TSGGNATNASAGAGSGSVRDELRRLCLVCGDVASGFHYGVASCEACKAFFKRTIQGNIEY

TaERR/1-222          ------------------------------------------------------------
ERR1_HUMAN/1-423     SCPASNECEITKRRRKACQACRFTKCLRVGMLKEGVRLDRVRGGRQKYKRRPEVDPLPFP
ERR2_HUMAN/1-508     SCPATNECEITKRRRKSCQACRFMKCLKVGMLKEGVRLDRVRGGRQKYKRRLDSESSPYL
ERR3_HUMAN/1-458     SCPATNECEITKRRRKSCQACRFMKCLKVGMLKEGVRLDRVRGGRQKYKRRIDAENSPYL
ERR_Xenopus/1-408    SCPASNECEITKRRRKACQACRFTKCLRVGMLKEGVRLDRVRGGRQKYKRRPEGEILQYT
ERR_Drosophila/1-484 TCPANNECEINKRRRKACQACRFQKCLLMGMLKEGVRLDRVRGGRQKYRRNPVSNSYQTM

TaERR/1-222          ---------------------NDVIKKLLEAEPPMLPACPD-P-----------------
ERR1_HUMAN/1-423     GPFPAGPLAVAGGPRKTAAPVNALVSHLLVVEPEKLYAMPD-P-----------------
ERR2_HUMAN/1-508     SLQISPP---------AKKPLTKIVSYLLVAEPDKLYAMPP-P-----------------
ERR3_HUMAN/1-458     NPQLVQP---------AKKPYNKIVSHLLVAEPEKIYAMPD-P-----------------
ERR_Xenopus/1-408    SGGPAQQA--SATVVKKQTPVNAVVSHLLVAEPDKLFAMPD-P-----------------
ERR_Drosophila/1-484 QLLYQSNTT--------SLCDVKILEVLNSYEPDALSVQTPPPQVHTTSITNDEASSSSG

TaERR/1-222          -------------------EAEDSGIRTITIICEMVERELVMVIDWAKRIPGYTSLCLND
ERR1_HUMAN/1-423     -------------------AGPDGHLPAVATLCDLFDREIVVTISWAKSIPGFSSLSLSD
ERR2_HUMAN/1-508     -------------------GMPEGDIKALTTLCDLADRELVVIIGWAKHIPGFSSLSLGD
ERR3_HUMAN/1-458     -------------------TVPDSDIKALTTLCDLADRELVVIIGWAKHIPGFSTLSLAD
ERR_Xenopus/1-408    -------------------ALPDGYLKSMSTLCDLADREIVIIISWAKNIPGFSSLSLSD
ERR_Drosophila/1-484 SIKLESSVVTPNGTCIFQNNNNNDPNEILSVLSDIYDKELVSVIGWAKQIPGFIDLPLND

TaERR/1-222          QVVLLQASWLEVFMIDLAFRSMPYDNKLVYACDMVMGHKQSRAAGLDEINRHAFELVTKY
ERR1_HUMAN/1-423     QMSVLQSVWMEVLVLGVAQRSLPLQDELAFAEDLVLDEEGARAAGLGELGAALLQLVRRL
ERR2_HUMAN/1-508     QMSLLQSAWMEILILGIVYRSLPYDDKLVYAEDYIMDEEHSRLAGLLELYRAILQLVRRY
ERR3_HUMAN/1-458     QMSLLQSAWMEILILGVVYRSLSFEDELVYADDYIMDEDQSKLAGLLDLNNAILQLVKKY
ERR_Xenopus/1-408    QMSLLQSVWMEVLLLGVVFRSLPYEDEVVFAEDFVLDEESSRSARLTDLCSCILHLVRKY
ERR_Drosophila/1-484 QMKLLQVSWAEILTLQLTFRSLPFNGKLCFATDVWMDEHLAKECGYTEFYYHCVQIAQRM

TaERR/1-222          RSISMDKQEFACLKAIALVNSDSRNLTDVSRVESVQGTLYLALQRYTLLNYP----EQPL
ERR1_HUMAN/1-423     QALRLEREEYVLLKALALANSDSVHIEDAEAVEQLREALHEALLEYEAGRAGPGGGAERR
ERR2_HUMAN/1-508     KKLKVEKEEFVTLKALALANSDSMYIEDLEAVQKLQDLLHEALQDYELSQRH----EEPW
ERR3_HUMAN/1-458     KSMKLEKEEFVTLKAIALANSDSMHIEDVEAVQKLQDVLHEALQDYEAGQHM----EDPR
ERR_Xenopus/1-408    RTLRVEKEEYVMLKALTLTNSDSVHIEDPDAVLRLRDALQEALSEYESGRHP----EEPC
ERR_Drosophila/1-484 ERISPRREEYYLLKALLLANCDIL-LDDQSSLRAFRDTILNSLNDVVYLLRH---SSAVS

TaERR/1-222          RFAQLLMTLPELKAISSRGIEKLFSIKVAGEVPMYNLLLEMLEA----------------
ERR1_HUMAN/1-423     RAGRLLLTLPLLRQTAGKVLAHFYGVKLEGKVPMHKLFLEMLEAMMD-------------
ERR2_HUMAN/1-508     RTGKLLLTLPLLRQTAAKAVQHFYSVKLQGKVPMHKLFLEMLEAKVGQEQLRGSPKDERM
ERR3_HUMAN/1-458     RAGKMLMTLPLLRQTSTKAVQHFYNIKLEGKVPMHKLFLEMLEAKV--------------
ERR_Xenopus/1-408    RDGKLLLTLPLLRQTAGRVLQHFHALREEGAVPMHKLFLEMLEAMMD-------------
ERR_Drosophila/1-484 HQQQLLLLLPSLRQADDILRRFWRGIARDEVITMKKLFLEMLEPLAR-------------

TaERR/1-222          ------------------------------------------------------------
ERR1_HUMAN/1-423     ------------------------------------------------------------
ERR2_HUMAN/1-508     SSHDGKCPFQSAAFTSRDQSNSPGIPNPRPSSPTPLNERGRQISPSTRTPGGQGKHLWLT
ERR3_HUMAN/1-458     ------------------------------------------------------------
ERR_Xenopus/1-408    ------------------------------------------------------------
ERR_Drosophila/1-484 ------------------------------------------------------------

TaERR/1-222          -
ERR1_HUMAN/1-423     -
ERR2_HUMAN/1-508     M
ERR3_HUMAN/1-458     -
ERR_Xenopus/1-408    -
ERR_Drosophila/1-484 -
