# Supplementary material for: Trichoplax adhaerens reveals a network of nuclear receptors sensitive to 9-cis-retinoic acid at the base of metazoan evolution
Source: PeerJ. 2017 Sep 29;5:e3789. doi: 10.7717/peerj.3789 (PMC5624297; doi:10.7717/peerj.3789)
Supplement: File S2 — ClustalO alignments of HNF4, COUP-TF and ERR sequences from selected species. [file peerj-05-3789-s002.zip › ERR/clustalo-I20160924-145922-0503-27865745-es.clustal]

CLUSTAL O(1.2.2) multiple sequence alignment


TaERR                       ------------------------------------------------------------
tr|Q9VSE9|Q9VSE9_DROME      -----------------------MS------DGVSILHIKQEVDTPSASCFSPSSKSTAT
sp|P62508|ERR3_HUMAN        MDSVELCLPESFSLHYEEELLCRMSNKDRHIDSSCSSFIKTEPSSPASLTDSVNH-----
sp|O95718|ERR2_HUMAN        -----------------------MSSDDRHLGSSCGSFIKTEPSSPSSGIDALSH-----
sp|P11474|ERR1_HUMAN        -----------------------MSSQV---VGIEPLYIKAEPASPDSPKG---------
tr|A0JM86|A0JM86_XENTR      -----------------------MSS-R---DRRPDLCIKAEPGTPESIGR---------
                                                                                        

TaERR                       ------------------------------------------------------------
tr|Q9VSE9|Q9VSE9_DROME      QSGTNGLKSSPSVSPERQLCSSTTSLSCDLHNVSLSNDGDSLKGSGTSGGNGGGGG--GG
sp|P62508|ERR3_HUMAN        --------HSPGGSSDA---SGSYSSTMNGHQNGLD-SPPLYPSAPILGGSGPVRK-LYD
sp|O95718|ERR2_HUMAN        --------HSPSGSSDA---SGGFGLALGTHANGLD-SPPMFAGAGL--GGTPCRK-SYE
sp|P11474|ERR1_HUMAN        --------SSETETEPP---VALA----------PG-PA----------PTRCLPGHKEE
tr|A0JM86|A0JM86_XENTR      --------RSPSGSSDS---SGHG----------PD-PP----------GQRCCRDEE--
                                                                                        

TaERR                       -------------------------CLVCGDRASGLHYGVLSCEGCKAFFKRSIQSSVAY
tr|Q9VSE9|Q9VSE9_DROME      TSGGNATNASAGAGSGSVRDELRRLCLVCGDVASGFHYGVASCEACKAFFKRTIQGNIEY
sp|P62508|ERR3_HUMAN        DCSSTIVEDPQTKCEYMLNSMPKRLCLVCGDIASGYHYGVASCEACKAFFKRTIQGNIEY
sp|O95718|ERR2_HUMAN        DCASGIMEDSAIKCEYMLNAIPKRLCLVCGDIASGYHYGVASCEACKAFFKRTIQGNIEY
sp|P11474|ERR1_HUMAN        EDGEGAGPGEQGGGKLVLSSLPKRLCLVCGDVASGYHYGVASCEACKAFFKRTIQGSIEY
tr|A0JM86|A0JM86_XENTR      ------QDDVSGRGKYVLNSIPKRLCLVCGDVASGYHYGVASCEACKAFFKRTIQGNIEY
                                                     ****** *** **** ***.*******:**..: *

TaERR                       TCPSGSRCKVDKQRRKCCQACRLQKCFDVGMIREGVRKNRNPGGRVKYEKPASVGQCKSV
tr|Q9VSE9|Q9VSE9_DROME      TCPANNECEINKRRRKACQACRFQKCLLMGMLKEGVRLDRVRGGRQKYRRNPVSNSYQTM
sp|P62508|ERR3_HUMAN        SCPATNECEITKRRRKSCQACRFMKCLKVGMLKEGVRLDRVRGGRQKYKRRIDAENSPYL
sp|O95718|ERR2_HUMAN        SCPATNECEITKRRRKSCQACRFMKCLKVGMLKEGVRLDRVRGGRQKYKRRLDSESSPYL
sp|P11474|ERR1_HUMAN        SCPASNECEITKRRRKACQACRFTKCLRVGMLKEGVRLDRVRGGRQKYKRRPEVDPLPFP
tr|A0JM86|A0JM86_XENTR      SCPASNECEITKRRRKACQACRFTKCLRVGMLKEGVRLDRVRGGRQKYKRRPEGEILQYT
                            :**: ..*:: *:***.*****: **: :**::**** :*  *** **.:          

TaERR                       TSPDSFISSSTASSFSQADTDKAEDNSIQSLKINEDKYIDVNCTRLPSTPSPDKGYDIKI
tr|Q9VSE9|Q9VSE9_DROME      ---QLLYQSNTT------------------------------------------------
sp|P62508|ERR3_HUMAN        ---NPQLVQP--------------------------------------------------
sp|O95718|ERR2_HUMAN        ---SLQISPP--------------------------------------------------
sp|P11474|ERR1_HUMAN        ---GPFPAGPLAVAGG--------------------------------------------
tr|A0JM86|A0JM86_XENTR      ---SGGPAQQA--SAT--------------------------------------------
                                                                                        

TaERR                       LKEFIGSGEKYVIDQKRDGKQIIVNDVIKKLLEAEPPMLPACPDP---------------
tr|Q9VSE9|Q9VSE9_DROME      --------------------SLCDVKILEVLNSYEPDALSVQTPPPQVHTTSITNDEASS
sp|P62508|ERR3_HUMAN        -------------------AKKPYNKIVSHLLVAEPEKIYAMPDP---------------
sp|O95718|ERR2_HUMAN        -------------------AKKPLTKIVSYLLVAEPDKLYAMPPP---------------
sp|P11474|ERR1_HUMAN        ----------------PRKTAAPVNALVSHLLVVEPEKLYAMPDP---------------
tr|A0JM86|A0JM86_XENTR      ----------------VVKKQTPVNAVVSHLLVAEPDKLFAMPDP---------------
                                                      ::. *   **  : .   *               

TaERR                       ----------------------EAEDSGIRTITIICEMV-EELVMVIDWAKRIPGYTSLC
tr|Q9VSE9|Q9VSE9_DROME      SSGSIKLESSVVTPNGTCIFQNNNNNDPNEILSVLSDIYDKELVSVIGWAKQIPGFIDLP
sp|P62508|ERR3_HUMAN        ----------------------TVPDSDIKALTTLCDLADRELVVIIGWAKHIPGFSTLS
sp|O95718|ERR2_HUMAN        ----------------------GMPEGDIKALTTLCDLADRELVVIIGWAKHIPGFSSLS
sp|P11474|ERR1_HUMAN        ----------------------AGPDGHLPAVATLCDLFDREIVVTISWAKSIPGFSSLS
tr|A0JM86|A0JM86_XENTR      ----------------------ALPDGYLKSMSTLCDLADREIVIIISWAKNIPGFSSLS
                                                     :     :: :.::  .*:*  * *** ***:  * 

TaERR                       LNDQVVLLQASWLEVFMIDLAFRSMPYDNKLVYACDMVMGHKQSRAAGLDEINRHAFELV
tr|Q9VSE9|Q9VSE9_DROME      LNDQMKLLQVSWAEILTLQLTFRSLPFNGKLCFATDVWMDEHLAKECGYTEFYYHCVQIA
sp|P62508|ERR3_HUMAN        LADQMSLLQSAWMEILILGVVYRSLSFEDELVYADDYIMDEDQSKLAGLLDLNNAILQLV
sp|O95718|ERR2_HUMAN        LGDQMSLLQSAWMEILILGIVYRSLPYDDKLVYAEDYIMDEEHSRLAGLLELYRAILQLV
sp|P11474|ERR1_HUMAN        LSDQMSVLQSVWMEVLVLGVAQRSLPLQDELAFAEDLVLDEEGARAAGLGELGAALLQLV
tr|A0JM86|A0JM86_XENTR      LSDQMSLLQSVWMEVLLLGVVFRSLPYEDEVVFAEDFVLDEESSRSARLTDLCSCILHLV
                            * **: :**  * *:: : :. **:  : :: :* *  : .. :: .   ::    ..:.

TaERR                       TKYRSISMDKQEFACLKAIALVNSDSRNLTDVSRVESVQGTLYLALQRYTLLNYP----E
tr|Q9VSE9|Q9VSE9_DROME      QRMERISPRREEYYLLKALLLANCDIL-LDDQSSLRAFRDTILNSLNDVVYLLRHS---S
sp|P62508|ERR3_HUMAN        KKYKSMKLEKEEFVTLKAIALANSDSMHIEDVEAVQKLQDVLHEALQDYEAGQHM----E
sp|O95718|ERR2_HUMAN        RRYKKLKVEKEEFVTLKALALANSDSMYIEDLEAVQKLQDLLHEALQDYELSQRH----E
sp|P11474|ERR1_HUMAN        RRLQALRLEREEYVLLKALALANSDSVHIEDAEAVEQLREALHEALLEYEAGRAGPGGGA
tr|A0JM86|A0JM86_XENTR      RKYRTLRVEKEEYVMLKALTLTNSDSVHIEDPDAVLRLRDALQEALSEYESGRHP----E
                             : . :   ::*:  ***: *.*.*   : * . :  .:  :  :*              

TaERR                       QPLRFAQLLMTLPELKAISSRGIEKLFSIKVAGEVPMYNLLLEMLEANELLQ--------
tr|Q9VSE9|Q9VSE9_DROME      AVSHQQQLLLLLPSLRQADDILRRFWRGIARDEVITMKKLFLEMLEPLAR----------
sp|P62508|ERR3_HUMAN        DPRRAGKMLMTLPLLRQTSTKAVQHFYNIKLEGKVPMHKLFLEMLEAKV-----------
sp|O95718|ERR2_HUMAN        EPWRTGKLLLTLPLLRQTAAKAVQHFYSVKLQGKVPMHKLFLEMLEAKVGQEQLRGSPKD
sp|P11474|ERR1_HUMAN        ERRRAGRLLLTLPLLRQTAGKVLAHFYGVKLEGKVPMHKLFLEMLEAMMD----------
tr|A0JM86|A0JM86_XENTR      EPCRDGKLLLTLPLLRQTAGRVLQHFHALREEGAVPMHKLFLEMLEAMMD----------
                               :  ::*: ** *:            :     : * :*:*****              

TaERR                       ------------------------------------------------------------
tr|Q9VSE9|Q9VSE9_DROME      ------------------------------------------------------------
sp|P62508|ERR3_HUMAN        ------------------------------------------------------------
sp|O95718|ERR2_HUMAN        ERMSSHDGKCPFQSAAFTSRDQSNSPGIPNPRPSSPTPLNERGRQISPSTRTPGGQGKHL
sp|P11474|ERR1_HUMAN        ------------------------------------------------------------
tr|A0JM86|A0JM86_XENTR      ------------------------------------------------------------
                                                                                        

TaERR                       ----
tr|Q9VSE9|Q9VSE9_DROME      ----
sp|P62508|ERR3_HUMAN        ----
sp|O95718|ERR2_HUMAN        WLTM
sp|P11474|ERR1_HUMAN        ----
tr|A0JM86|A0JM86_XENTR      ----
                                
