# Supplementary material for: Trichoplax adhaerens reveals a network of nuclear receptors sensitive to 9-cis-retinoic acid at the base of metazoan evolution
Source: PeerJ. 2017 Sep 29;5:e3789. doi: 10.7717/peerj.3789 (PMC5624297; doi:10.7717/peerj.3789)
Supplement: File S2 — ClustalO alignments of HNF4, COUP-TF and ERR sequences from selected species. [file peerj-05-3789-s002.zip › ERR/jalview err.aln]

CLUSTAL

TaERR/1-405        ------------------------------------------------------------
ERR1_HUMAN/1-423   -----------------------MSSQV---VGIEPLYIKAEPASPDSPKG---------
ERR2_HUMAN/1-508   -----------------------MSSDDRHLGSSCGSFIKTEPSSPSSGIDALSH-----
ERR3_HUMAN/1-458   MDSVELCLPESFSLHYEEELLCRMSNKDRHIDSSCSSFIKTEPSSPASLTDSVNH-----
A0JM86_XENTR/1-408 -----------------------MSS-R---DRRPDLCIKAEPGTPESIGR---------
Q9VSE9_DROME/1-484 -----------------------MS------DGVSILHIKQEVDTPSASCFSPSSKSTAT

TaERR/1-405        ------------------------------------------------------------
ERR1_HUMAN/1-423   --------SSETETEPP---VALA----------PG-PA----------PTRCLPGHKEE
ERR2_HUMAN/1-508   --------HSPSGSSDA---SGGFGLALGTHANGLD-SPPMFAGAGL--GGTPCRK-SYE
ERR3_HUMAN/1-458   --------HSPGGSSDA---SGSYSSTMNGHQNGLD-SPPLYPSAPILGGSGPVRK-LYD
A0JM86_XENTR/1-408 --------RSPSGSSDS---SGHG----------PD-PP----------GQRCCRDEE--
Q9VSE9_DROME/1-484 QSGTNGLKSSPSVSPERQLCSSTTSLSCDLHNVSLSNDGDSLKGSGTSGGNGGGGG--GG

TaERR/1-405        -------------------------CLVCGDRASGLHYGVLSCEGCKAFFKRSIQSSVAY
ERR1_HUMAN/1-423   EDGEGAGPGEQGGGKLVLSSLPKRLCLVCGDVASGYHYGVASCEACKAFFKRTIQGSIEY
ERR2_HUMAN/1-508   DCASGIMEDSAIKCEYMLNAIPKRLCLVCGDIASGYHYGVASCEACKAFFKRTIQGNIEY
ERR3_HUMAN/1-458   DCSSTIVEDPQTKCEYMLNSMPKRLCLVCGDIASGYHYGVASCEACKAFFKRTIQGNIEY
A0JM86_XENTR/1-408 ------QDDVSGRGKYVLNSIPKRLCLVCGDVASGYHYGVASCEACKAFFKRTIQGNIEY
Q9VSE9_DROME/1-484 TSGGNATNASAGAGSGSVRDELRRLCLVCGDVASGFHYGVASCEACKAFFKRTIQGNIEY

TaERR/1-405        TCPSGSRCKVDKQRRKCCQACRLQKCFDVGMIREGVRKNRNPGGRVKYEKPASVGQCKSV
ERR1_HUMAN/1-423   SCPASNECEITKRRRKACQACRFTKCLRVGMLKEGVRLDRVRGGRQKYKRRPEVDPLPFP
ERR2_HUMAN/1-508   SCPATNECEITKRRRKSCQACRFMKCLKVGMLKEGVRLDRVRGGRQKYKRRLDSESSPYL
ERR3_HUMAN/1-458   SCPATNECEITKRRRKSCQACRFMKCLKVGMLKEGVRLDRVRGGRQKYKRRIDAENSPYL
A0JM86_XENTR/1-408 SCPASNECEITKRRRKACQACRFTKCLRVGMLKEGVRLDRVRGGRQKYKRRPEGEILQYT
Q9VSE9_DROME/1-484 TCPANNECEINKRRRKACQACRFQKCLLMGMLKEGVRLDRVRGGRQKYRRNPVSNSYQTM

TaERR/1-405        TSPDSFISSSTASSFSQADTDKAEDNSIQSLKINEDKYIDVNCTRLPSTPSPDKGYDIKI
ERR1_HUMAN/1-423   ---GPFPAGPLAVAGG--------------------------------------------
ERR2_HUMAN/1-508   ---SLQISPP--------------------------------------------------
ERR3_HUMAN/1-458   ---NPQLVQP--------------------------------------------------
A0JM86_XENTR/1-408 ---SGGPAQQA--SAT--------------------------------------------
Q9VSE9_DROME/1-484 ---QLLYQSNTT------------------------------------------------

TaERR/1-405        LKEFIGSGEKYVIDQKRDGKQIIVNDVIKKLLEAEPPMLPACPDP---------------
ERR1_HUMAN/1-423   ----------------PRKTAAPVNALVSHLLVVEPEKLYAMPDP---------------
ERR2_HUMAN/1-508   -------------------AKKPLTKIVSYLLVAEPDKLYAMPPP---------------
ERR3_HUMAN/1-458   -------------------AKKPYNKIVSHLLVAEPEKIYAMPDP---------------
A0JM86_XENTR/1-408 ----------------VVKKQTPVNAVVSHLLVAEPDKLFAMPDP---------------
Q9VSE9_DROME/1-484 --------------------SLCDVKILEVLNSYEPDALSVQTPPPQVHTTSITNDEASS

TaERR/1-405        ----------------------EAEDSGIRTITIICEMV-EELVMVIDWAKRIPGYTSLC
ERR1_HUMAN/1-423   ----------------------AGPDGHLPAVATLCDLFDREIVVTISWAKSIPGFSSLS
ERR2_HUMAN/1-508   ----------------------GMPEGDIKALTTLCDLADRELVVIIGWAKHIPGFSSLS
ERR3_HUMAN/1-458   ----------------------TVPDSDIKALTTLCDLADRELVVIIGWAKHIPGFSTLS
A0JM86_XENTR/1-408 ----------------------ALPDGYLKSMSTLCDLADREIVIIISWAKNIPGFSSLS
Q9VSE9_DROME/1-484 SSGSIKLESSVVTPNGTCIFQNNNNNDPNEILSVLSDIYDKELVSVIGWAKQIPGFIDLP

TaERR/1-405        LNDQVVLLQASWLEVFMIDLAFRSMPYDNKLVYACDMVMGHKQSRAAGLDEINRHAFELV
ERR1_HUMAN/1-423   LSDQMSVLQSVWMEVLVLGVAQRSLPLQDELAFAEDLVLDEEGARAAGLGELGAALLQLV
ERR2_HUMAN/1-508   LGDQMSLLQSAWMEILILGIVYRSLPYDDKLVYAEDYIMDEEHSRLAGLLELYRAILQLV
ERR3_HUMAN/1-458   LADQMSLLQSAWMEILILGVVYRSLSFEDELVYADDYIMDEDQSKLAGLLDLNNAILQLV
A0JM86_XENTR/1-408 LSDQMSLLQSVWMEVLLLGVVFRSLPYEDEVVFAEDFVLDEESSRSARLTDLCSCILHLV
Q9VSE9_DROME/1-484 LNDQMKLLQVSWAEILTLQLTFRSLPFNGKLCFATDVWMDEHLAKECGYTEFYYHCVQIA

TaERR/1-405        TKYRSISMDKQEFACLKAIALVNSDSRNLTDVSRVESVQGTLYLALQRYTLLNYP----E
ERR1_HUMAN/1-423   RRLQALRLEREEYVLLKALALANSDSVHIEDAEAVEQLREALHEALLEYEAGRAGPGGGA
ERR2_HUMAN/1-508   RRYKKLKVEKEEFVTLKALALANSDSMYIEDLEAVQKLQDLLHEALQDYELSQRH----E
ERR3_HUMAN/1-458   KKYKSMKLEKEEFVTLKAIALANSDSMHIEDVEAVQKLQDVLHEALQDYEAGQHM----E
A0JM86_XENTR/1-408 RKYRTLRVEKEEYVMLKALTLTNSDSVHIEDPDAVLRLRDALQEALSEYESGRHP----E
Q9VSE9_DROME/1-484 QRMERISPRREEYYLLKALLLANCDIL-LDDQSSLRAFRDTILNSLNDVVYLLRHS---S

TaERR/1-405        QPLRFAQLLMTLPELKAISSRGIEKLFSIKVAGEVPMYNLLLEMLEANELLQ--------
ERR1_HUMAN/1-423   ERRRAGRLLLTLPLLRQTAGKVLAHFYGVKLEGKVPMHKLFLEMLEAMMD----------
ERR2_HUMAN/1-508   EPWRTGKLLLTLPLLRQTAAKAVQHFYSVKLQGKVPMHKLFLEMLEAKVGQEQLRGSPKD
ERR3_HUMAN/1-458   DPRRAGKMLMTLPLLRQTSTKAVQHFYNIKLEGKVPMHKLFLEMLEAKV-----------
A0JM86_XENTR/1-408 EPCRDGKLLLTLPLLRQTAGRVLQHFHALREEGAVPMHKLFLEMLEAMMD----------
Q9VSE9_DROME/1-484 AVSHQQQLLLLLPSLRQADDILRRFWRGIARDEVITMKKLFLEMLEPLAR----------

TaERR/1-405        ------------------------------------------------------------
ERR1_HUMAN/1-423   ------------------------------------------------------------
ERR2_HUMAN/1-508   ERMSSHDGKCPFQSAAFTSRDQSNSPGIPNPRPSSPTPLNERGRQISPSTRTPGGQGKHL
ERR3_HUMAN/1-458   ------------------------------------------------------------
A0JM86_XENTR/1-408 ------------------------------------------------------------
Q9VSE9_DROME/1-484 ------------------------------------------------------------

TaERR/1-405        ----
ERR1_HUMAN/1-423   ----
ERR2_HUMAN/1-508   WLTM
ERR3_HUMAN/1-458   ----
A0JM86_XENTR/1-408 ----
Q9VSE9_DROME/1-484 ----
