# Supplementary material for: Trichoplax adhaerens reveals a network of nuclear receptors sensitive to 9-cis-retinoic acid at the base of metazoan evolution
Source: PeerJ. 2017 Sep 29;5:e3789. doi: 10.7717/peerj.3789 (PMC5624297; doi:10.7717/peerj.3789)
Supplement: File S2 — ClustalO alignments of HNF4, COUP-TF and ERR sequences from selected species. [file peerj-05-3789-s002.zip › ERR/pim err.txt]

#
#
#  Percent Identity  Matrix - created by Clustal2.1 
#
#

     1: TaERR                   100.00   37.76   45.76   45.65   41.47   43.49
     2: tr|Q9VSE9|Q9VSE9_DROME   37.76  100.00   40.38   44.24   42.36   43.43
     3: sp|P62508|ERR3_HUMAN     45.76   40.38  100.00   78.06   59.56   64.16
     4: sp|O95718|ERR2_HUMAN     45.65   44.24   78.06  100.00   60.15   65.50
     5: sp|P11474|ERR1_HUMAN     41.47   42.36   59.56   60.15  100.00   68.14
     6: tr|A0JM86|A0JM86_XENTR   43.49   43.43   64.16   65.50   68.14  100.00
