# Supplementary material for: Trichoplax adhaerens reveals a network of nuclear receptors sensitive to 9-cis-retinoic acid at the base of metazoan evolution
Source: PeerJ. 2017 Sep 29;5:e3789. doi: 10.7717/peerj.3789 (PMC5624297; doi:10.7717/peerj.3789)
Supplement: File S2 — ClustalO alignments of HNF4, COUP-TF and ERR sequences from selected species. [file peerj-05-3789-s002.zip › HNF4/clustalo-I20160922-105633-0514-5484163-pg.clustal]

CLUSTAL O(1.2.2) multiple sequence alignment


sp|P49866|HNF4_DROME       MMKHPQDLSVTDDQQLMKVNKVEKMEQELHDPESESHIMHADALASAYPAASQPHSPIGL
TaHNF4                     ------------------------------------------------------------
sp|P41235|HNF4A_HUMAN      ----------------MRLS------KTLVD-----------MDMADYSAA---------
sp|Q91766|HNF4A_XENLA      ----------------MRLS------KALID-----------MDMADYTEA---------
                                                                                       

sp|P49866|HNF4_DROME       ALSPNGGGLGLSNSSNQSSENFALCNGNGNAGSAGGGSASSGSNNNNSMFSPNNNLSGSG
TaHNF4                     ------------------------------------------------------------
sp|P41235|HNF4A_HUMAN      -LDPAYTTLE---------------------------------------FENVQVLTMGN
sp|Q91766|HNF4A_XENLA      -LDPAYTTLE---------------------------------------FENMQVLSIGT
                                                                                       

sp|P49866|HNF4_DROME       SGTNSSQQQLQQQQQQQSPTVCAICGDRATGKHYGASSCDGCKGFFRRSVRKNHQYTCRF
TaHNF4                     -----------------MVTTCAICGDRATGKHYGAPSCDGCKGFFRRSVRQNHVYTCRF
sp|P41235|HNF4A_HUMAN      DTSPSEGTNLNAPNSLGVSALCAICGDRATGKHYGASSCDGCKGFFRRSVRKNHMYSCRF
sp|Q91766|HNF4A_XENLA      DTSTSDVTSLSASNSIGINSLCAICGDRATGKHYGASSCDGCKGFFRRSVRKNHMYSCRF
                                              : *************** **************:** *:***

sp|P49866|HNF4_DROME       ARNCVVDKDKRNQCRYCRLRKCFKAGMKKEAVQNERDRISCRRTSNDDPDPGNGLSVISL
TaHNF4                     GRSCVIDKDKRNQCRYCRLKKCFRAGMKKEAVQSERDRISRRPSEDQSGGSE--LTCSTL
sp|P41235|HNF4A_HUMAN      SRQCVVDKDKRNQCRYCRLKKCFRAGMKKEAVQNERDRISTRRSSYEDSS-L--PSINAL
sp|Q91766|HNF4A_XENLA      SRQCVVDKDKRNQCRYCRLKKCFRAGMKKEAVQNERDRISTRRSSYEDSS-L--PSINVL
                           .*.**:*************:***:*********.****** * :. :.       :   *

sp|P49866|HNF4_DROME       VKAENESRQSKAGAAMEPNINEDLSNKQFASINDVCESMKQQLLTLVEWAKQIPAFNELQ
TaHNF4                     LAAELLSQPQS---SPPREC--SLDVIRMASVNDICESMRQQLLLLVEWAKYIPSFCELL
sp|P41235|HNF4A_HUMAN      LQAEVLSRQIT---SPVSGINGDIRAKKIASIADVCESMKEQLLVLVEWAKYIPAFCELP
sp|Q91766|HNF4A_XENLA      IQAEVLSQQIT---SSVGVLNTDIRGKKIACIIDVCDSMKQQLLVLVEWAKYIPAFCELP
                           : **  *:  .   :       .:   ::*.: *:*:**::*** ****** **:* ** 

sp|P49866|HNF4_DROME       LDDQVALLRAHAGEHLLLGLSRRSMHLKDVLLLSNNCVITRHCPDPLVSPNLDISRIGAR
TaHNF4                     LDDQVTLLRAHACEHLMLGVARRSMRLKNILLLGNDLILPRHLPEE-----PEIARIACR
sp|P41235|HNF4A_HUMAN      LDDQVALLRAHAGEHLLLGATKRSMVFKDVLLLGNDYIVPRHCPEL-----AEMSRVSIR
sp|Q91766|HNF4A_XENLA      LDDQVALLRAHAGEHLLLGATKRSMMFKDILLLGNDRLIPRNCPEL------EVGRVAVR
                           *****:****** ***:** ::*** :*::***.*: :: *. *:       ::.*:. *

sp|P49866|HNF4_DROME       IIDELVTVMKDVGIDDTEFACIKALVFFDPNAKGLNEPHRIKSLRHQILNNLEDYISDRQ
TaHNF4                     IMDELCLPMLTHNIDDTEYACLKAIVFFNPDAKGLNEPMKIKRLRFQIQLALEDYINDRQ
sp|P41235|HNF4A_HUMAN      ILDELVLPFQELQIDDNEYAYLKAIIFFDPDAKGLSDPGKIKRLRSQVQVSLEDYINDRQ
sp|Q91766|HNF4A_XENLA      ILDELVLPFQELQIDDNEYACLKAIIFFDPDAKGLSDPTKIKRMRYQVQVSLEDYINDRQ
                           *:***   :    ***.*:* :**::**:*:****.:* :** :* *:   *****.***

sp|P49866|HNF4_DROME       YESRGRFGEILLILPVLQSITWQMIEQIQFAKIFGVAHIDSLLQEMLLGGELADNPLPLS
TaHNF4                     YDSRGRFGEMLLLLPNLHSIAMQSVEHLQFARLFGTAKVDSLLQEMLLGGKTSPIM*---
sp|P41235|HNF4A_HUMAN      YDSRGRFGELLLLLPTLQSITWQMIEQIQFIKLFGMAKIDNLLQEMLLGGSPSDAPHAHH
sp|Q91766|HNF4A_XENLA      YDSRGRFGELLLLLPTLQSITWQMIEQIQFVKLFGMAKIDNLLQEMLLGGSANEASHTHH
                           *:*******:**:** *:**: * :*::** ::** *::*.*********.         

sp|P49866|HNF4_DROME       PPNQSNDYQSPTHTGNMEGGNQVNSSLD--------------------SLATSGGPGSHS
TaHNF4                     ------------------------------------------------------------
sp|P41235|HNF4A_HUMAN      PLHPHL-MQEHMGTNVIVAN-TMPTHLSNGQMCEWPRPRGQAATPETPQPSPPGGSGSEP
sp|Q91766|HNF4A_XENLA      HLHPHL-VQDHLATNVIVANNTLPSQLHNG----------QMSTPETPQPSPPAGSGAEQ
                                                                                       

sp|P49866|HNF4_DROME       LDLEVQHIQALIEANSADDSFRAYAASTAAAAAAAVSSSSSAPASVAPASISPPLNSPKS
TaHNF4                     ------------------------------------------------------------
sp|P41235|HNF4A_HUMAN      YKLLPGAVATI---------------------------------------VKPLSAIPQP
sp|Q91766|HNF4A_XENLA      YKIVHGTIASI---------------------------------------NKQPTSIPQS
                                                                                       

sp|P49866|HNF4_DROME       QHQHQQHATHQQQQESSYLDMPVKHYNGSRSGPLPTQHSPQRMHPYQRAVASPVEVSSGG
TaHNF4                     ------------------------------------------------------------
sp|P41235|HNF4A_HUMAN      TITKQEVI----------------------------------------------------
sp|Q91766|HNF4A_XENLA      TITKQEAM----------------------------------------------------
                                                                                       

sp|P49866|HNF4_DROME       GGLGLRNPADITLNEYNRSEGSSAEELLRRTPLKIRAPEMLTAPAGYGTEPCRMTLKQEP
TaHNF4                     ------------------------------------------------------------
sp|P41235|HNF4A_HUMAN      ------------------------------------------------------------
sp|Q91766|HNF4A_XENLA      ------------------------------------------------------------
                                                                                       

sp|P49866|HNF4_DROME       ETGY
TaHNF4                     ----
sp|P41235|HNF4A_HUMAN      ----
sp|Q91766|HNF4A_XENLA      ----
                               
