# Supplementary material for: Trichoplax adhaerens reveals a network of nuclear receptors sensitive to 9-cis-retinoic acid at the base of metazoan evolution
Source: PeerJ. 2017 Sep 29;5:e3789. doi: 10.7717/peerj.3789 (PMC5624297; doi:10.7717/peerj.3789)
Supplement: File S2 — ClustalO alignments of HNF4, COUP-TF and ERR sequences from selected species. [file peerj-05-3789-s002.zip › HNF4/HNF4.aln]

CLUSTAL

TaHNF4/1-328      ------------------------------------------------------------
HNF4A_HUMAN/1-474 ----------------MRLS------KTLVD-----------MDMADYSAA---------
HNF4A_XENLA/1-464 ----------------MRLS------KALID-----------MDMADYTEA---------
HNF4_DROME/1-704  MMKHPQDLSVTDDQQLMKVNKVEKMEQELHDPESESHIMHADALASAYPAASQPHSPIGL

TaHNF4/1-328      ------------------------------------------------------------
HNF4A_HUMAN/1-474 -LDPAYTTLE---------------------------------------FENVQVLTMGN
HNF4A_XENLA/1-464 -LDPAYTTLE---------------------------------------FENMQVLSIGT
HNF4_DROME/1-704  ALSPNGGGLGLSNSSNQSSENFALCNGNGNAGSAGGGSASSGSNNNNSMFSPNNNLSGSG

TaHNF4/1-328      -----------------MVTTCAICGDRATGKHYGAPSCDGCKGFFRRSVRQNHVYTCRF
HNF4A_HUMAN/1-474 DTSPSEGTNLNAPNSLGVSALCAICGDRATGKHYGASSCDGCKGFFRRSVRKNHMYSCRF
HNF4A_XENLA/1-464 DTSTSDVTSLSASNSIGINSLCAICGDRATGKHYGASSCDGCKGFFRRSVRKNHMYSCRF
HNF4_DROME/1-704  SGTNSSQQQLQQQQQQQSPTVCAICGDRATGKHYGASSCDGCKGFFRRSVRKNHQYTCRF

TaHNF4/1-328      GRSCVIDKDKRNQCRYCRLKKCFRAGMKKEAVQSERDRISRRPSEDQSGGSE--LTCSTL
HNF4A_HUMAN/1-474 SRQCVVDKDKRNQCRYCRLKKCFRAGMKKEAVQNERDRISTRRSSYEDSS-L--PSINAL
HNF4A_XENLA/1-464 SRQCVVDKDKRNQCRYCRLKKCFRAGMKKEAVQNERDRISTRRSSYEDSS-L--PSINVL
HNF4_DROME/1-704  ARNCVVDKDKRNQCRYCRLRKCFKAGMKKEAVQNERDRISCRRTSNDDPDPGNGLSVISL

TaHNF4/1-328      LAAELLSQPQS---SPPREC--SLDVIRMASVNDICESMRQQLLLLVEWAKYIPSFCELL
HNF4A_HUMAN/1-474 LQAEVLSRQIT---SPVSGINGDIRAKKIASIADVCESMKEQLLVLVEWAKYIPAFCELP
HNF4A_XENLA/1-464 IQAEVLSQQIT---SSVGVLNTDIRGKKIACIIDVCDSMKQQLLVLVEWAKYIPAFCELP
HNF4_DROME/1-704  VKAENESRQSKAGAAMEPNINEDLSNKQFASINDVCESMKQQLLTLVEWAKQIPAFNELQ

TaHNF4/1-328      LDDQVTLLRAHACEHLMLGVARRSMRLKNILLLGNDLILPRHLPEE-----PEIARIACR
HNF4A_HUMAN/1-474 LDDQVALLRAHAGEHLLLGATKRSMVFKDVLLLGNDYIVPRHCPEL-----AEMSRVSIR
HNF4A_XENLA/1-464 LDDQVALLRAHAGEHLLLGATKRSMMFKDILLLGNDRLIPRNCPEL------EVGRVAVR
HNF4_DROME/1-704  LDDQVALLRAHAGEHLLLGLSRRSMHLKDVLLLSNNCVITRHCPDPLVSPNLDISRIGAR

TaHNF4/1-328      IMDELCLPMLTHNIDDTEYACLKAIVFFNPDAKGLNEPMKIKRLRFQIQLALEDYINDRQ
HNF4A_HUMAN/1-474 ILDELVLPFQELQIDDNEYAYLKAIIFFDPDAKGLSDPGKIKRLRSQVQVSLEDYINDRQ
HNF4A_XENLA/1-464 ILDELVLPFQELQIDDNEYACLKAIIFFDPDAKGLSDPTKIKRMRYQVQVSLEDYINDRQ
HNF4_DROME/1-704  IIDELVTVMKDVGIDDTEFACIKALVFFDPNAKGLNEPHRIKSLRHQILNNLEDYISDRQ

TaHNF4/1-328      YDSRGRFGEMLLLLPNLHSIAMQSVEHLQFARLFGTAKVDSLLQEMLLGGKTSPIM*---
HNF4A_HUMAN/1-474 YDSRGRFGELLLLLPTLQSITWQMIEQIQFIKLFGMAKIDNLLQEMLLGGSPSDAPHAHH
HNF4A_XENLA/1-464 YDSRGRFGELLLLLPTLQSITWQMIEQIQFVKLFGMAKIDNLLQEMLLGGSANEASHTHH
HNF4_DROME/1-704  YESRGRFGEILLILPVLQSITWQMIEQIQFAKIFGVAHIDSLLQEMLLGGELADNPLPLS

TaHNF4/1-328      ------------------------------------------------------------
HNF4A_HUMAN/1-474 PLHPHL-MQEHMGTNVIVAN-TMPTHLSNGQMCEWPRPRGQAATPETPQPSPPGGSGSEP
HNF4A_XENLA/1-464 HLHPHL-VQDHLATNVIVANNTLPSQLHNG----------QMSTPETPQPSPPAGSGAEQ
HNF4_DROME/1-704  PPNQSNDYQSPTHTGNMEGGNQVNSSLD--------------------SLATSGGPGSHS

TaHNF4/1-328      ------------------------------------------------------------
HNF4A_HUMAN/1-474 YKLLPGAVATI---------------------------------------VKPLSAIPQP
HNF4A_XENLA/1-464 YKIVHGTIASI---------------------------------------NKQPTSIPQS
HNF4_DROME/1-704  LDLEVQHIQALIEANSADDSFRAYAASTAAAAAAAVSSSSSAPASVAPASISPPLNSPKS

TaHNF4/1-328      ------------------------------------------------------------
HNF4A_HUMAN/1-474 TITKQEVI----------------------------------------------------
HNF4A_XENLA/1-464 TITKQEAM----------------------------------------------------
HNF4_DROME/1-704  QHQHQQHATHQQQQESSYLDMPVKHYNGSRSGPLPTQHSPQRMHPYQRAVASPVEVSSGG

TaHNF4/1-328      ------------------------------------------------------------
HNF4A_HUMAN/1-474 ------------------------------------------------------------
HNF4A_XENLA/1-464 ------------------------------------------------------------
HNF4_DROME/1-704  GGLGLRNPADITLNEYNRSEGSSAEELLRRTPLKIRAPEMLTAPAGYGTEPCRMTLKQEP

TaHNF4/1-328      ----
HNF4A_HUMAN/1-474 ----
HNF4A_XENLA/1-464 ----
HNF4_DROME/1-704  ETGY
