# Supplementary material for: Trichoplax adhaerens reveals a network of nuclear receptors sensitive to 9-cis-retinoic acid at the base of metazoan evolution
Source: PeerJ. 2017 Sep 29;5:e3789. doi: 10.7717/peerj.3789 (PMC5624297; doi:10.7717/peerj.3789)
Supplement: File S2 — ClustalO alignments of HNF4, COUP-TF and ERR sequences from selected species. [file peerj-05-3789-s002.zip › HNF4/pim.txt]

#
#
#  Percent Identity  Matrix - created by Clustal2.1 
#
#

     1: sp|P49866|HNF4_DROME   100.00   63.30   55.29   53.74
     2: TaHNF4                  63.30  100.00   66.87   66.15
     3: sp|P41235|HNF4A_HUMAN   55.29   66.87  100.00   82.94
     4: sp|Q91766|HNF4A_XENLA   53.74   66.15   82.94  100.00
