# Supplementary material for: Trichoplax adhaerens reveals a network of nuclear receptors sensitive to 9-cis-retinoic acid at the base of metazoan evolution
Source: PeerJ. 2017 Sep 29;5:e3789. doi: 10.7717/peerj.3789 (PMC5624297; doi:10.7717/peerj.3789)
Supplement: File S4 — Raw data obtained for quantitative analysis of the relative expression of T. adhaerens NRs and expression of the T. adhaerens homologue of EC 1.1.1.40. [file peerj-05-3789-s004.xlsx]

## Sheet: Sheet1
	qRT-PCR
	T.a. small					T.a. big					T.a 3.3nM 9cis
	RXR	8629225	23692	1	1.60309	27558693	32972	1	2.0268		1	37042392	50696
	HNF4	5382740	14779	0.623797	1	13597187	16268	0.493388	1		2	10831187	14823
	ERR	11681054	32071	1.35366	2.17004	18975501	22703	0.688554	1.39556		3	6960338	9526
	COUP	10729418	29458	1.24337	1.99323	23450836	28057	0.850934	1.72467		4	18234472	24955
	ddPCR	Experiment 1
			RXR	COUP	HNF4	ERR	summe
		Control	67.1	222	7.68	24.4	321.18
		1nM	119	24.2	5.05	98	246.25
		3nM	110	181	30.9	90	411.9
		10nM	83.2	520	21.1	78.8	703.1
		30nM	10.6	59	2.67	7.32	79.59
		50nM	62.4	506	16.6	53.1	638.1
			RXR	COUP	HNF4	ERR
		Control	20.8917	69.1201	2.39118	7.59699
		1nM	48.3249	9.82741	2.05076	39.797
		3nM	26.7055	43.9427	7.50182	21.85
		10nM	11.8333	73.9582	3.001	11.2075
		30nM	13.3183	74.1299	3.35469	9.19714
		50nM	9.77903	79.2979	2.60147	8.32158
			RXR	COUP	HNF4	ERR
		1nM	27.4332	-59.2927	-0.340421	32.2
		3nM	5.8138	-25.1774	5.11064	14.253
		10nM	-9.0584	4.83807	0.609813	3.61052
		30nM	-7.57346	5.0098	0.96351	1.60015
		50nM	-11.1127	10.1778	0.210291	0.724594
		Experiment 2
		control
		RXR	ERR	SoxB1	COUP	HNF4	Malic enzyme
			16.8	35.4	441	6.66	2.82
		30nM 9cis
		1.08931
		RXR	ERR	SoxB1	COUP	HNF4	Malic enzyme
		37.6901	33.8775	105.772	33.8775	105.772	7.60338
		15nM 9cis
		1.08345
		RXR	ERR	SoxB1	COUP	HNF4	Malic enzyme
		32.6117	16.7934	48.8634	20.1521	4.76716	3.74872
		3nM 9cis
		1.07333
		RXR	ERR	SoxB1	COUP	HNF4	Malic enzyme
		41.216	41.7527	161	45.5093	18.8907	13.3093
		30nM AT	1.08784
		RXR	ERR	SoxB1	COUP	HNF4	Malic enzyme
		24.4764	16.2088	23.9324	38.6182	5.09108	2.49115
		15nM AT
		1.0762
		RXR	ERR	SoxB1	COUP	HNF4	Malic enzyme
		24.107	17.865	74.0428	27.4432	9.69659
		3nM AT	1.09375
		RXR	ERR	SoxB1	COUP	HNF4	Malic enzyme
		14.5469	2.35156	10.2156	6.61719	1.64062
