# Supplementary material for: Trichoplax adhaerens reveals a network of nuclear receptors sensitive to 9-cis-retinoic acid at the base of metazoan evolution
Source: PeerJ. 2017 Sep 29;5:e3789. doi: 10.7717/peerj.3789 (PMC5624297; doi:10.7717/peerj.3789)
Supplement: File S5 — Images of T. adhaerens that were incubated with specific algal food and copied to one assembled figure which was used for analysis using the ImageJ program. Images were saved in JPG format and divided to two parts in order to comply with maximum space allowed for Supplementary Files. Incubation of T. adhaerens with food composed of all three tested algae was done in duplicate. The second duplicate is provided in Part B. [file peerj-05-3789-s005.zip]

Archive with 7 entries (7 files):
- File_S5-partA-Compressed Figs-analyzed-saved-in-JPG - Copy/Composed-food-3CH numbered.jpg
- File_S5-partA-Compressed Figs-analyzed-saved-in-JPG - Copy/Composed-Food-3F-P-R-CH numbered.jpg
- File_S5-partA-Compressed Figs-analyzed-saved-in-JPG - Copy/Composed-Food-3R numbered.jpg
- File_S5-partA-Compressed Figs-analyzed-saved-in-JPG - Copy/Composed-food-ch numbered.jpg
- File_S5-partA-Compressed Figs-analyzed-saved-in-JPG - Copy/Composed-Food-CH-P numbered.jpg
- File_S5-partA-Compressed Figs-analyzed-saved-in-JPG - Copy/Composed-Food-CH-R numbered.jpg
- File_S5-partA-Compressed Figs-analyzed-saved-in-JPG - Copy/Food-R-composed copy.jpg
