# Supplementary material for: Trichoplax adhaerens reveals a network of nuclear receptors sensitive to 9-cis-retinoic acid at the base of metazoan evolution
Source: PeerJ. 2017 Sep 29;5:e3789. doi: 10.7717/peerj.3789 (PMC5624297; doi:10.7717/peerj.3789)
Supplement: File S5 — Images of T. adhaerens that were incubated with specific algal food and copied to one assembled figure which was used for analysis using the ImageJ program. Images were saved in JPG format and divided to two parts in order to comply with maximum space allowed for Supplementary files. Part B is showing the images of T. adhaerens fed with food composed of all three tested algae that was done in duplicate. All other images are shown in Part A. [file peerj-05-3789-s006.zip]

Archive with 1 entries (1 files):
- File_S5-PartB-Compressed Figs-analyzed-saved-in-JPG - Copy (2)/Composed-Food-3F-P-R-CH-2nd1 numbered.jpg
