# Supplementary material for: Trichoplax adhaerens reveals a network of nuclear receptors sensitive to 9-cis-retinoic acid at the base of metazoan evolution
Source: PeerJ. 2017 Sep 29;5:e3789. doi: 10.7717/peerj.3789 (PMC5624297; doi:10.7717/peerj.3789)
Supplement: File S6 — Raw data for the analysis shown in Fig. 7. [file peerj-05-3789-s007.zip]

Archive with 5 entries (5 files):
- Col. stats of Area.xml
- Col. stats of Isoperimeter.xml
- Col. stats of Perim_Area.xml
- Col. stats of Perimeter.xml
- supplementary file S6.xlsx
