# Supplementary material for: Trichoplax adhaerens reveals a network of nuclear receptors sensitive to 9-cis-retinoic acid at the base of metazoan evolution
Source: PeerJ. 2017 Sep 29;5:e3789. doi: 10.7717/peerj.3789 (PMC5624297; doi:10.7717/peerj.3789)
Supplement: File S6 — Raw data for the analysis shown in Fig. 7. [file peerj-05-3789-s007.zip › supplementary file S6.xlsx]

## Sheet: Image analysis
Image analysis
CH							3CH
														CH Rh Po V1
# of animals	Area	Mean	Perim.	Area/Peri	Isoperimeter			Area	Mean	Perim.		isoperimeter
1	0.101	80.196	1.574	15.5842	0.512282		1	0.154	60.757	1.814	11.7792	0.588089			Area	Mean	Perim.	Per/Area	isoperimeter
2	0.21	80.354	1.987	9.4619	0.668376		2	0.172	77.135	2.036	11.8372	0.521399		1	0.628	87.887	6.897	10.9825	0.165896
3	0.643	66.494	4.493	6.98756	0.400254		3	0.714	73.064	4.351	6.09384	0.473933		2	0.462	90.439	3.513	7.6039	0.470417
4	0.114	78.834	1.402	12.2982	0.728796		4	0.092	73.139	1.431	15.5543	0.564554		3	0.334	85.197	3.377	10.1108	0.368028
5	0.201	86.088	2.18	10.8458	0.531472		5	0.164	69.824	2.437	14.8598	0.347		4	0.038	85.085	0.938	24.6842	0.542719
6	0.064	87.381	1.138	17.7812	0.621001		6	0.533	83.412	4.011	7.52533	0.416312		5	0.48	92.889	3.914	8.15417	0.393728
7	0.366	87.926	2.79	7.62295	0.59084		7	0.24	81.86	2.346	9.775	0.547964		6	0.354	86.747	3.77	10.6497	0.312981
8	0.239	68.278	1.964	8.21757	0.778596		8	0.169	83.327	2.068	12.2367	0.496573		7	0.602	90.925	7.261	12.0615	0.143483
							9	0.2	90.783	2.79	13.95	0.322863		8	0.766	81.463	4.624	6.03655	0.450184
							10	0.162	72.46	2.472	15.2593	0.333131		9	2.494	85.608	10.402	4.17081	0.289641
							11	0.562	84.202	4.059	7.22242	0.428643		10	1.02	83.183	6.072	5.95294	0.347643
														11	2.047	81.569	8.642	4.22179	0.344418
														12	1.563	74.589	6.539	4.18362	0.459339
Po							3Rh							13	1.235	79.146	5.82	4.71255	0.458161
														14	1.245	88.742	6.901	5.54297	0.328505
	Area	Mean	Perim.	area/peri	isoperimeter			Area	Mean	Perim.	Per/Area	isoperimeter		15	1.218	86.171	7.38	6.05911	0.281016
1	0.13	91.563	1.647	12.6692	0.602217		1	0.066	86.908	1.036	15.697	0.772719		16	0.397	77.502	3.108	7.82872	0.516447
2	0.424	88.007	2.881	6.79481	0.641913		2	1.533	75.908	5.94	3.87476	0.545967		17	0.111	85.023	1.555	14.009	0.576845
3	0.382	88.225	2.833	7.41623	0.598091		3	2.861	74.879	9.887	3.45578	0.367778		18	0.122	80.646	1.691	13.8607	0.536129
4	0.471	89.607	2.802	5.94904	0.753844		4	0.971	85.092	4.375	4.50566	0.637471		19	0.279	88.818	2.657	9.5233	0.496613
5	0.425	79.327	3.245	7.63529	0.507174		5	4.375	73.211	12.302	2.81189	0.363265		20	1.824	84.615	9.511	5.21436	0.253378
6	0.441	89.472	2.996	6.79365	0.617379		6	0.966	81.99	4.331	4.48344	0.647139		21	5.371	69.834	20.719	3.85757	0.157222
7	0.118	95.039	1.478	12.5254	0.678782		7	0.394	83.94	2.758	7	0.650886		22	5.649	78.975	36.196	6.40751	0.0541811
8	0.28	64.46	2.203	7.86786	0.72498		8	1.892	69.263	7.542	3.98626	0.41797		23	1.539	92.515	20.542	13.3476	0.04583
9	0.428	83.017	3.075	7.18458	0.568788		9	1.27	71.021	5.204	4.09764	0.589286		24	4.778	78.473	19.676	4.11804	0.155085
10	0.372	89.048	2.878	7.73656	0.564363		10	1.466	70.49	5.794	3.95225	0.548749		25	2.894	72.461	13.108	4.52937	0.211652
11	0.439	89.781	3.198	7.28474	0.539392		11	0.971	85.359	5.767	5.93924	0.366874		26	1.97	82.436	9.868	5.00914	0.254217
12	0.579	87.146	3.956	6.83247	0.464904		12	0.827	80.895	4.18	5.05441	0.594771		27	0.966	66.326	4.914	5.08696	0.502694
13	0.575	90.699	3.596	6.25391	0.55876									28	1.025	73.769	5.623	5.48585	0.407366
14	0.874	77.473	4.653	5.3238	0.507274									29	0.892	86.038	5.181	5.8083	0.417575
15	0.626	96.027	3.8	6.07029	0.544759									30	1.559	92.104	10.705	6.86658	0.17095
16	0.356	86.929	2.866	8.05056	0.544621									31	1.505	71.544	7.536	5.00731	0.333006
														32	10.075	77.716	52.351	5.19613	0.0461947
														33	2.963	67.726	20.519	6.92508	0.0884334
														34	6.801	83.744	28.753	4.22776	0.103372
							CH + Rh							35	1.65	77.741	6.612	4.00727	0.474259
Rh
								Area	Mean	Perim.	Per/Area	isoperimeter
	Area	Mean	Perim.		isoperimeter		1	0.868	72.864	4.337	4.99654	0.57988
1	0.047	78.069	0.877	18.6596	0.767884		2	0.528	91.845	3.647	6.9072	0.498838
2	0.037	93.013	1.088	29.4054	0.392772		3	1.145	83.315	4.72	4.12227	0.64583		CH Rh Po V2
3	0.298	71.266	2.667	8.94966	0.526462		4	0.18	91.324	1.944	10.8	0.598518
4	0.618	77.921	3.452	5.58576	0.651694		5	2.087	87.351	7.657	3.6689	0.447303			Area	Mean	Perim.	Per/Area	isoperimeter
5	0.094	61.964	1.213	12.9043	0.802793		6	1.159	79.497	4.917	4.24245	0.602393		1	1.905	49.01	9.059	4.75538	0.291697
6	0.293	76.723	2.315	7.90102	0.687009		7	1.382	85.434	6.525	4.72142	0.407891		2	3.604	84.929	37.107	10.2961	0.0328905
7	0.129	85.966	1.582	12.2636	0.6477		8	1.034	76.828	5.372	5.19536	0.450242		3	0.94	86.323	5.696	6.05957	0.36407
8	0.56	72.898	3.194	5.70357	0.689787		9	1.104	74.771	4.726	4.2808	0.621125		4	1.163	86.535	5.66	4.86672	0.456188
9	0.381	88.336	3.755	9.85564	0.339549		10	1.525	84.601	7.443	4.88066	0.345916		5	4.253	80.375	27.919	6.56454	0.0685635
10	0.549	80.378	2.974	5.41712	0.779987		11	0.912	77.161	4.333	4.7511	0.6104		6	3.594	84.152	28.418	7.90707	0.0559227
11	0.087	62.941	1.29	14.8276	0.656957		12	0.648	91.012	3.612	5.57407	0.624132		7	8.926	72.152	48.812	5.46852	0.0470761
12	0.27	76.265	2.149	7.95926	0.734663		13	0.656	77.332	4.049	6.17226	0.502812		8	2.285	73.792	11.585	5.07002	0.21394
13	0.607	74.323	3.121	5.14168	0.783066		14	0.179	90.065	2.159	12.0615	0.482553		9	2.381	73.602	9.162	3.84796	0.356431
14	0.385	75.34	2.968	7.70909	0.549199		15	1.137	82.519	5.203	4.57608	0.527776		10	2.33	80.3	11.646	4.99828	0.215874
15	0.497	79.913	3.025	6.08652	0.6825		16	1.989	63.605	9.445	4.74862	0.280174		11	1.151	77.432	5.299	4.60382	0.515092
16	0.533	76.788	3.107	5.82927	0.693812		17	1.385	80.138	5.312	3.83538	0.616781		12	4.099	81.889	26.643	6.49988	0.0725619
							18	4.862	84.874	14.018	2.88318	0.310914		13	2.445	77.152	9.148	3.74151	0.367133
							19	0.43	83.684	2.831	6.58372	0.674195		14	0.758	74.495	8.182	10.7942	0.142281
							20	0.422	85.655	3.37	7.98578	0.466928		15	1.414	91.134	12.705	8.98515	0.110077
							21	5.277	87.526	21.68	4.10839	0.14108		16	1.469	83.054	7.039	4.7917	0.372561
CH P							22	1.473	83.058	6.924	4.70061	0.386087		17	1.467	89.55	7.635	5.2045	0.316234
							23	1.145	78.714	4.793	4.18603	0.626308		18	1.222	66.756	5.817	4.76023	0.453806
	Area	Mean	Perim.	Per/Area	isoperimeter		24	2.083	88.294	7.402	3.55353	0.477736		19	1.138	82.014	5.278	4.63796	0.513335
1	0.707	83.969	4.546	6.42999	0.42989		25	1.939	79.695	7.126	3.67509	0.479825		20	8.306	78.628	43.145	5.19444	0.0560697
2	0.954	90.966	7.394	7.75052	0.219274		26	1.193	70.727	5.588	4.68399	0.480092		21	1.083	78.013	5.501	5.07941	0.44972
3	0.734	93.24	13.029	17.7507	0.0543339									22	1.513	73.348	6.973	4.60872	0.391018
4	1.01	74.026	4.77	4.72277	0.557804									23	4.592	71.444	43.066	9.37848	0.0311121
5	0.501	70.664	3.576	7.13772	0.492311									24	4.592	71.444	43.066	9.37848	0.0311121
6	0.79	89.277	5.12	6.48101	0.37869									25	7.004	76.332	36.113	5.15605	0.0674864
7	0.459	82.848	3.368	7.33769	0.50847									26	1.175	57.339	8.964	7.62894	0.183752
8	0.335	79.931	3.084	9.20597	0.442602									27	3.03	69.537	17.594	5.8066	0.123002
9	0.857	87.968	5.234	6.10735	0.393107									28	1.692	92.033	13.09	7.73641	0.124085
10	1.226	87.132	15.232	12.4241	0.0664009									29	2.55	55.705	19.396	7.60627	0.0851751
11	0.814	90.558	5.329	6.54668	0.360189									30	7.182	77.584	34.052	4.7413	0.0778318
12	0.913	87.3	14.289	15.6506	0.0561907									31	1.11	58.65	9.948	8.96216	0.140945
13	0.894	89.948	5.054	5.65324	0.439809									32	4.403	67.62	42.389	9.6273	0.0307921
														33	1.876	88.311	10.995	5.86087	0.195002
														34	3.126	72.609	23.104	7.39091	0.0735888
														35	6.134	71.426	37.277	6.07711	0.0554701
														36	1.155	75.489	5.839	5.05541	0.425698
														37	0.994	66.649	6.195	6.23239	0.325462
														38	1.747	67.533	9.569	5.47739	0.239749
