# Supplementary material for: Trichoplax adhaerens reveals a network of nuclear receptors sensitive to 9-cis-retinoic acid at the base of metazoan evolution
Source: PeerJ. 2017 Sep 29;5:e3789. doi: 10.7717/peerj.3789 (PMC5624297; doi:10.7717/peerj.3789)
Supplement: Supplemental Information 1 — Images of T. adhaerens fed by Porphyridium cruentum and treated with vehicle or 9-cis-RA for 24 h. [file peerj-05-3789-s014.zip]

Archive with 4 entries (4 files):
- Porphyr-9-cis_Raw Im_JPG/CTRL 24 hr copy.jpg
- Porphyr-9-cis_Raw Im_JPG/CTRL-Time 0 copy.jpg
- Porphyr-9-cis_Raw Im_JPG/Exp 24 hr copy.jpg
- Porphyr-9-cis_Raw Im_JPG/Exp Time 0 copy.jpg
